# Supplementary material for: High flavivirus structural plasticity demonstrated by a non-spherical morphological variant
Source: Nat Commun. 2020 Jun 19;11:3112. doi: 10.1038/s41467-020-16925-y (PMC7305169; doi:10.1038/s41467-020-16925-y)
Supplement: Supplementary file 4 — Source Data [file 41467_2020_16925_MOESM4_ESM.xlsx]

## Sheet: Fig 1b
Figure 1b
Run 1
																										Temp (°C)	Run 1		Run 2		Run 3		avg norm	avg st dev
Image no.	Temperature (°C)																										% club	normalised	% club	normalised	% club	normalised
	4			10			15			20			25			30			37			40				4	12.1565	0	18.4252	0	4.47716	0	0	6.98592
	Round	Club	% club	Round	Club	% club	Round	Club	% club	Round	Club	% club	Round	Club	% club	Round	Club	% club	Round	Club	% club	Round	Club	% club		10	12.559	0.402494	23.4363	5.01108	4.84232	0.365162	1.92624	2.67161
1	82	15	15.4639	178	22	11	134	18	11.8421	119	32	28.9855	98	40	28.9855	90	40	30.7692	90	40	30.7692	96	47	32.8671		15	19.6647	7.50827	25.9024	7.47716	8.94703	4.46987	6.4851	1.74531
2	144	19	11.6564	134	26	16.25	119	21	15	112	29	20.5674	87	30	25.641	80	36	31.0345	111	42	27.451	83	42	33.6		20	18.2026	6.04614	27.7484	9.32318	10.2323	5.75514	7.04149	1.98136
3	125	13	9.42029	136	33	19.5266	108	34	23.9437	125	21	14.3836	81	39	32.5	101	36	26.2774	90	31	25.6198	107	46	30.0654		25	24.8194	12.6629	33.7643	15.3391	14.3535	9.87632	12.6261	2.73157
4	152	17	10.0592	136	19	12.2581	105	28	21.0526	134	29	17.7914	70	30	30	94	50	34.7222	101	47	31.7568	97	45	31.6901		30	26.9526	14.7962	34.5293	16.104	19.066	14.5888	15.163	0.821531
5	138	20	12.6582	131	12	8.39161	123	30	19.6078	117	30	20.4082	109	35	24.3056	102	40	28.169	80	34	29.8246	104	45	30.2013		37	29.1726	17.0161	38.1911	19.7658	26.4968	22.0197	19.6006	2.50586
6	158	14	8.13953	125	18	12.5874	126	33	20.7547	117	25	17.6056	131	44	25.1429	118	42	26.25	111	47	29.7468	94	50	34.7222		40	32.2457	20.0893	36.6898	18.2646	27.6376	23.1604	20.5048	2.47421
7	117	12	9.30233	131	23	14.9351	117	31	20.9459	99	18	15.3846	143	50	25.9067	107	44	29.1391	84	36	30	77	47	37.9032
8	91	14	13.3333	159	24	13.1148	84	25	22.9358	109	23	17.4242	126	41	24.5509	106	39	26.8966	92	34	26.9841	103	41	28.4722
9	100	17	14.5299	141	27	16.0714	102	22	17.7419	131	28	17.6101	120	34	22.0779	113	30	20.979	86	36	29.5082	88	40	31.25
10	126	24	16	124	12	8.82353	105	33	23.913	119	26	17.931	156	32	17.0213	126	40	24.0964	89	32	26.4463	93	39	29.5455
11	132	20	13.1579	92	11	10.6796	98	23	19.0083	122	28	18.6667	115	35	23.3333	117	36	23.5294	80	42	34.4262	88	36	29.0323
12				123	15	10.8696	105	25	19.2308	118	27	18.6207	120	27	18.3673	120	33	21.5686	117	33	22	79	40	33.6134
13				124	15	10.7914				132	25	15.9236							79	42	34.7107	88	50	36.2319
14				119	14	10.5263				115	18	13.5338
Total	1365	185	11.9355	1853	271	12.7589	1326	323	19.5876	1669	359	17.7022	1356	437	24.3726	1274	466	26.7816	1210	496	29.0739	1197	568	32.1813
Average	124.091	16.8182	12.1565	132.357	19.3571	12.559	110.5	26.9167	19.6647	119.214	25.6429	18.2026	113	36.4167	24.8194	106.167	38.8333	26.9526	93.0769	38.1538	29.1726	92.0769	43.6923	32.2457
SD			2.65334			3.13723			3.55586			3.7023			4.44817			4.08273			3.51551			2.8898
Run 2
Image no.	Temperature (°C)
	4			10			15			20			25			30			37			40
	Round	Club	% club	Round	Club	% club	Round	Club	% club	Round	Club	% club	Round	Club	% club	Round	Club	% club	Round	Club	% club	Round	Club	% club
1	88	16	15.3846	70	24	25.5319	89	49	35.5072	91	41	31.0606	94	53	36.0544	88	56	38.8889	51	39	43.3333	109	64	36.9942
2	71	18	20.2247	78	22	22	77	33	30	107	28	20.7407	71	39	35.4545	90	56	38.3562	76	39	33.913	88	62	41.3333
3	100	35	25.9259	109	30	21.5827	93	49	34.507	115	40	25.8065	110	41	27.1523	91	36	28.3465	81	50	38.1679	69	56	44.8
4	109	23	17.4242	97	18	15.6522	107	43	28.6667	103	29	21.9697	102	45	30.6122	84	54	39.1304	93	44	32.1168	124	62	33.3333
5	106	30	22.0588	75	28	27.1845	111	24	17.7778	105	31	22.7941	118	56	32.1839	96	50	34.2466	69	40	36.6972	100	73	42.1965
6	102	14	12.069	76	16	17.3913	112	30	21.1268	103	44	29.932	100	59	37.1069	89	42	32.0611	80	37	31.6239	72	51	41.4634
7	89	16	15.2381	83	33	28.4483	127	17	11.8056	93	41	30.597	90	60	40	100	44	30.5556	69	39	36.1111	84	41	32.8
8	99	28	22.0472	66	17	20.4819	103	37	26.4286	76	39	33.913	89	36	28.8	120	44	26.8293	42	35	45.4545	101	61	37.6543
9	93	17	15.4545	52	20	27.7778	79	40	33.6134	96	39	28.8889	69	40	36.6972	91	53	36.8056	45	38	45.7831	96	42	30.4348
10				100	29	22.4806	117	41	25.9494	80	36	31.0345	91	43	32.0896	86	63	42.2819	57	36	38.7097	100	48	32.4324
11				58	24	29.2683	90	36	28.5714	81	38	31.9328	101	55	35.2564	90	50	35.7143				105	51	32.6923
12							133	27	16.875	122	28	18.6667				82	51	38.3459				77	35	31.25
13										90	42	31.8182				99	40	28.777				87	57	39.5833
14										94	39	29.3233				85	42	33.0709
Total	857	197	18.6907	864	261	23.2	1238	426	25.601	1356	515	27.5254	1035	527	33.7388	1291	681	34.5335	663	397	37.4528	1212	703	36.7102
Avg	95.2222	21.8889	18.4252	78.5455	23.7273	23.4363	103.167	35.5	25.9024	96.8571	36.7857	27.7484	94.0909	47.9091	33.7643	92.2143	48.6429	34.5293	66.3	39.7	38.1911	93.2308	54.0769	36.6898
			4.40813			4.56832			7.54754			4.83419			3.90625			4.72939			5.18538			4.82237
Run 3
Image no.	Temperature (°C)
	4			10			15			20			25			30			37			40
	Round	Club	% club	Round	Club	% club	Round	Club	% club	Round	Club	% club	Round	Club	% club	Round	Club	% club	Round	Club	% club	Round	Club	% club
1	127	1	0.78125	56	1	1.75439	154	19	10.9827	244	24	8.95522	147	27	15.5172	146	42	22.3404	106	55	34.1615	169	60	26.2009
2	143	6	4.02685	37	4	9.7561	113	10	8.13008	159	13	7.55814	78	17	17.8947	153	52	25.3659	161	54	25.1163	161	62	27.8027
3	112	7	5.88235	39	4	9.30233	140	11	7.28477	188	24	11.3208	159	21	11.6667	136	33	19.5266	125	58	31.694	79	46	36.8
4	129	7	5.14706	232	10	4.13223	134	18	11.8421	107	15	12.2951	170	23	11.9171	198	46	18.8525	100	40	28.5714	98	38	27.9412
5	93	2	2.10526	182	8	4.21053	166	18	9.78261	180	21	10.4478	150	29	16.2011	176	58	24.7863	132	62	31.9588	128	50	28.0899
6	201	5	2.42718	183	11	5.6701	129	10	7.19424	162	18	10	88	19	17.757	170	39	18.6603	154	62	28.7037	122	61	33.3333
7	131	8	5.7554	137	10	6.80272	136	17	11.1111	204	20	8.92857	180	46	20.354	198	36	15.3846	184	63	25.5061	119	38	24.2038
8	145	8	5.22876	160	3	1.84049	133	16	10.7383	162	16	8.98876	190	11	5.47264	181	37	16.9725	191	54	22.0408	129	36	21.8182
9	141	7	4.72973	158	8	4.81928	131	10	7.0922	110	21	16.0305	190	30	13.6364	142	25	14.9701	191	41	17.6724	120	43	26.3804
10	168	16	8.69565	103	6	5.50459	77	7	8.33333	201	17	7.79817	194	27	12.2172	210	52	19.8473	190	38	16.6667	136	46	25.2747
11	171	8	4.46927	123	5	3.90625	127	8	5.92593				150	27	15.2542	176	27	13.3005	68	19	21.8391	79	28	26.1682
12				159	4	2.45399										147	34	18.7845	126	65	34.0314
13				139	4	2.7972
14
Total	1561	75	4.58435	1708	78		1440	144		1717	189		1696	277		2033	481		1728	611		1340	508
Avg	141.909	6.81818	4.47716	131.385	6	4.84232	130.909	13.0909	8.94703	171.7	18.9	10.2323	154.182	25.1818	14.3535	169.417	40.0833	19.066	144	50.9167	26.4968	121.818	46.1818	27.6376
			2.14878			2.56932			2.014			2.5191			4.035			3.7197			6.03381			4.16843

## Sheet: Fig2a 
Figure 2a
Control experiment
Relative genome copies	Termperature (°C)
	4°C		25°C		37°C
	Run 1	Run 2	Run 1	Run 2	Run 1	Run 2
-RNase	4.94616	4.86676	5.58698	4.60308	5.40876	4.97287
+RNase	0.63334	1.04719	0.504264	1.1163	1.57892	1.44381
Test experiment
Relative genome copies	Termperature (°C)
	4°C		25°C		37°C
	Run 1	Run 2	Run 1	Run 2	Run 1	Run 2
-RNase	15.4063	16.7749	14.8684	16.7771	15.4124	17.0137
+RNase	15.0046	17.2751	15.147	17.0986	15.4124	16.3256

## Sheet: Fig 2b
Figure 2b (Attachment Assay)
RUN 1
		Gsmpl			Ghskp
		Reading 1	Reading 2	Avg	Reading 1	Reading 2	Avg	Gsmpl/Ghskp	Avg
C6/36	4 deg	33.1089	30.6942	31.9015	15.0713	15.0043	15.0378	2.12142	2.08261
		30.9618	31.0813	31.0216	14.9896	15.367	15.1783	2.0438
	29 deg	30.8423	31.18	31.0112	15.4116	15.3448	15.3782	2.01657	2.02346
		30.4389	29.8402	30.1396	14.6833	15.0059	14.8446	2.03034					Attachment
	37 deg	30.4468	30.5008	30.4738	15.139	14.7144	14.9267	2.04157	2.04532				Run 1	Run 2	Run 3	Avg
		30.6648	30.6586	30.6617	14.8569	15.0706	14.9637	2.04907			C6/36	4 deg	2.08261	1.99137	2.01973	2.03124
BHK 21	4 deg	26.2658	25.4373	25.8515	15.9506	15.8979	15.9243	1.62341	1.65471			29 deg	2.02346	2.02294	2.14536	2.06392
		25.6992	24.9201	25.3097	14.9936	15.0297	15.0116	1.686				37 deg	2.04532	2.13243	2.18993	2.12256
	29 deg	25.7784		25.7784	15.3947	15.9935	15.6941	1.64255	1.6701		BHK 21	4 deg	1.65471	2.02975	1.93431	1.87292
		27.0987	25.2525	26.1756	15.3214	15.5161	15.4187	1.69765				29 deg	1.6701	1.96963	1.9329	1.85754
	37 deg	25.7432	27.2372	26.4902	15.4193	15.262	15.3407	1.72679	1.68837			37 deg	1.68837	2.0451	2.03307	1.92218
			26.2025	26.2025	15.585	16.1766	15.8808	1.64995
RUN 2
		Gsmpl			Ghskp
		Reading 1	Reading 2	Avg	Reading 1	Reading 2	Avg	Gsmpl/Ghskp	Avg
C6/36	4 deg	28.6821	30.4175	29.5498	14.8475	14.8991	14.8733	1.98677	1.99137
		30.9502	30.5063	30.7283	15.4578	15.3324	15.3951	1.99598
	29 deg	29.5203	29.6999	29.6101	14.6409	14.7588	14.6999	2.01431	2.02294
		30.9067	29.7614	30.334	14.8298	15.0329	14.9313	2.03157
	37 deg	32.281	31.4535	31.8673	14.4982	14.2413	14.3697	2.21767	2.13243
		30.225	29.7007	29.9628	14.6035	14.6686	14.6361	2.04719
BHK 21	4 deg	29.4628	29.282	29.3724	14.2544	14.1774	14.2159	2.06616	2.02975
		27.1966	27.3762	27.2864	13.5103	13.8674	13.6888	1.99334
	29 deg	28.8019	27.6967	28.2493	13.6398	13.7739	13.7069	2.06095	1.96963
		26.587	26.5095	26.5483	14.1507	14.1175	14.1341	1.87831
	37 deg	28.714	27.8594	28.2867	14.0704	13.9913	14.0308	2.01604	2.0451
		29.0856	29.221	29.1533	14.0859	14.025	14.0554	2.07416
RUN 3
		Gsmpl			Ghskp
		Reading 1	Reading 2	Avg	Reading 1	Reading 2	Avg	Gsmpl/Ghskp	Avg
C6/36	4 deg	28.5498	28.5239	28.5369	14.7608	14.8242	14.7925	1.92915	2.01973
		30.0569	28.6938	29.3754	13.9799	13.8599	13.9199	2.11031
	29 deg	28.988	30.2757	29.6319	13.7608	13.7782	13.7695	2.15199	2.14536
		29.9869	29.3903	29.6886	13.8576	13.9054	13.8815	2.13872
	37 deg	30.4761	29.434	29.9551	13.8712	13.9687	13.92	2.15195	2.18993
		31.2481	30.5983	30.9232	13.9532	13.8067	13.8799	2.22791
BHK 21	4 deg	27.1216	27.2401	27.1808	13.3593	15.5676	14.4634	1.87928	1.93431
		28.5852	29.0026	28.7939	14.3006	14.6476	14.4741	1.98934
	29 deg	27.1242	27.7862	27.4552	14.2697	13.8067	14.0382	1.95575	1.9329
		27.4228	27.5951	27.5089	14.4823	14.3222	14.4023	1.91004
	37 deg	26.5436	29.064	27.8038	14.1331	13.4559	13.7945	2.01557	2.03307
		28.0276	27.0613	27.5445	13.4506	13.4145	13.4326	2.05057
Gsmpl	Cq value of sample
Ghskp	Cq value of housekeeping gene

## Sheet: SupFig 4a
Temperature (°C)	4G2 conc (ug/ml)	Log conc	pfu			Avg pfu	pfu			Avg pfu	%pfu reduction						Avg %pfu reduc			SD
			Expt1				Expt2				Expt1			Expt2			Expt1	Expt2	Overall	Expt1	Expt2	Overall
4°C	100	2	73	63	68	68		68	66	67	2.34114	15.7191	9.0301	100	14.4654	16.9811	9.0301	43.8155	26.4228	6.68896	48.6734	29.6875
	25	1.39794	66	49	58	57.6667	68	65	68	67	11.7057	34.4482	22.408	14.4654	18.239	14.4654	22.854	15.7233	19.2886	11.3778	2.17868	6.50476
	6.25	0.79588	50	61	58	56.3333	82	60	74	72	33.1104	18.3946	22.408	-3.14465	24.5283	6.91824	24.6377	9.43396	17.0358	7.60701	14.007	4.52544
	1.5625	0.19382	70	48	57	58.3333	0	87	74	53.6667	6.35452	35.786	23.7458	100	-9.43396	6.91824	21.9621	32.4948	27.2284	14.7966	59.0302	31.2779
	0.390625	-0.40824	55	59	77	63.6667	0	71	67	46	26.4214	21.0702	-3.01003	100	10.6918	15.7233	14.8272	42.1384	28.4828	15.6775	50.1728	24.3918
	0.0976562	-1.0103	86	75	81	80.6667	97	74	83	84.6667	-15.0502	-0.334448	-8.3612	-22.0126	6.91824	-4.40252	-7.91527	-6.49895	-7.20711	7.36799	14.5789	5.09889
	0.0244141	-1.61236	82	72	69	74.3333	87	90	82	86.3333	-9.699	3.67893	7.69231	-9.43396	-13.2075	-3.14465	0.557414	-8.59539	-4.01899	9.10617	5.08359	2.84439
29°C	100	2	55	46	56	52.3333	61	43	50	51.3333	26.4214	31.5985	16.7286	14.0845	39.4366	29.5775	24.9162	27.6995	26.3079	7.54836	12.78	3.6993
	25	1.39794	61	56	55	57.3333	50	62	57	56.3333	18.3946	16.7286	18.2156	29.5775	12.6761	19.7183	17.7796	20.6573	19.2185	0.914588	8.48974	5.35644
	6.25	0.79588	48	54	69	57	55	56	54	55	35.786	19.7026	-2.60223	22.5352	21.1268	23.9437	17.6288	22.5352	20.082	19.2779	1.40845	12.6356
	1.5625	0.19382	72	45	56	57.6667	66	60	53	59.6667	3.67893	33.0855	16.7286	7.04225	15.493	25.3521	17.831	15.9624	16.8967	14.7342	9.16395	3.93879
	0.390625	-0.40824	58	53	74	61.6667	63	68	63	64.6667	22.408	21.1896	-10.0372	11.2676	4.22535	11.2676	11.1868	8.92019	10.0535	18.3906	4.06585	10.1291
	0.0976562	-1.0103	77	68	62	69	72	62	67	67	-3.01003	-1.11524	7.80669	-1.40845	12.6761	5.6338	1.22714	5.6338	3.43047	5.77628	7.04225	0.895176
	0.0244141	-1.61236	89	77	69	78.3333	68	67	69	68	-19.0635	-14.4981	-2.60223	4.22535	5.6338	2.8169	-12.0546	4.22535	-3.91464	8.49834	1.40845	5.01331
37°C	100	2	48	53	48	49.6667		45	44	44.5	35.786	20.3008	27.8195		23.7288	25.4237	27.9688	24.5763	26.2725	7.74368	1.19849	4.62815
	25	1.39794	66	47	53	55.3333	59	44	49	50.6667	11.7057	29.3233	20.3008	0	25.4237	16.9492	20.4432	14.1243	17.2838	8.80968	12.9451	2.92421
	6.25	0.79588	49	60	62	57	44		40	42	34.4482	9.77444	6.76692	25.4237		32.2034	16.9965	28.8136	22.905	15.1882	4.79394	7.34985
	1.5625	0.19382	60	56	46	54	53	54	39	48.6667	19.7324	15.7895	30.8271	10.1695	8.47458	33.8983	22.1163	17.5141	19.8152	7.79708	14.2144	4.53773
	0.390625	-0.40824	53	63	86	67.3333	69	59	66	64.6667	29.097	5.26316	-29.3233	-16.9492	0	-11.8644	1.67895	-9.60452	-3.96279	29.3746	8.69763	14.6208
	0.0976562	-1.0103	84	74	70	76	71	69	71	70.3333	-12.3746	-11.2782	-5.26316	-20.339	-16.9492	-20.339	-9.63865	-19.209	-14.4238	3.82873	1.95712	1.32343
	0.0244141	-1.61236	90	76	83	83	60	49	43	50.6667	-20.4013	-14.2857	-24.812	-1.69492	16.9492	27.1186	-19.833	14.1243	-2.85437	5.28612	14.613	6.59511
	Control (without antibody)	Temperature (°C)	pfu			Avg pfu	pfu			Avg pfu
			Expt1				Expt2
		4deg	70	76	72	74.75	80	79		79.5
					81
		29deg	75	65	65	67.25	69	73		71
					64
		37 deg	68	79	56	66.5	61	57		59
					63

## Sheet: SupFig 5
Supplementary Figure 5
4°C	Absolute					Fraction of total population
Micrograph#	Mature	Partial	Immature	CSP	Total	Mature	Partial	Immature	CSP
1	1	4	9	0	14	0.0714286	0.285714	0.642857	0
2	2	3	11	0	16	0.125	0.1875	0.6875	0
3	2	2	10	0	14	0.142857	0.142857	0.714286	0
4	0	3	9	0	12	0	0.25	0.75	0
5	0	2	2	0	4	0	0.5	0.5	0
6	1	2	9	0	12	0.0833333	0.166667	0.75	0
7	2	5	6	0	13	0.153846	0.384615	0.461538	0
8	0	2	6	0	8	0	0.25	0.75	0
9	0	3	6	0	9	0	0.333333	0.666667	0
10	0	4	8	0	12	0	0.333333	0.666667	0
11	1	3	8	0	12	0.0833333	0.25	0.666667	0
12	2	5	7	0	14	0.142857	0.357143	0.5	0
13	1	3	2	0	6	0.166667	0.5	0.333333	0
14	0	3	7	1	11	0	0.272727	0.636364	0.0909091
29°C	Absolute					Fraction of total population
Micrograph	Mature	Partial	Immature	CSP	Total	Mature	Partial	Immature	CSP
1	1	3	14	3	21	0.047619	0.142857	0.666667	0.142857
2	0	0	4	1	5	0	0	0.8	0.2
3	0	1	4	5	10	0	0.1	0.4	0.5
4	0	3	8	1	12	0	0.25	0.666667	0.0833333
5	1	4	11	5	21	0.047619	0.190476	0.52381	0.238095
6	1	3	13	2	19	0.0526316	0.157895	0.684211	0.105263
7	0	2	12	4	18	0	0.111111	0.666667	0.222222
8	0	2	12	3	17	0	0.117647	0.705882	0.176471
9	1	4	7	8	20	0.05	0.2	0.35	0.4
